# Supplementary material for: Characterizing the Cell-Free Transcriptome in a Humanized Diffuse Large B-Cell Lymphoma Patient-Derived Tumor Xenograft Model for RNA-Based Liquid Biopsy in a Preclinical Setting
Source: Int J Mol Sci. 2024 Sep 16;25(18):9982. doi: 10.3390/ijms25189982 (PMC11432451; doi:10.3390/ijms25189982)
Supplement: Supplementary file 1 [file ijms-25-09982-s001.zip]

Archive with 1 entries (1 files):
- ijms-3191957-supplementary.pdf
